# Supplementary material for: Role of an ancient light-harvesting protein of PSI in light absorption and photoprotection
Source: Nat Commun. 2021 Jan 29;12:679. doi: 10.1038/s41467-021-20967-1 (PMC7846763; doi:10.1038/s41467-021-20967-1)
Supplement: Supplementary file 4 — Supplementary Data 1 [file 41467_2021_20967_MOESM4_ESM.xlsx]

## Sheet: Sheet1
Supplementary data 1. Molecular investigation of the hlr1 mutant. Flanking sequence of eHYG-DNA cassette in the hlr1 chromosome. The nucleotides in pink represent Nannochloropsis genomic sequence and the ones blue-highlighted are the reverse complemented sequences of the transforming cassette of vector pMEM02.
	XX: The nucleotides ‘GA’ of Nannochloropsis genomic DNA were truncated.
	TTA: Stop codon of eHYG
	CAT: Start codon of eHYG
	GT: The nucleotides ‘GT’ were inserted
	101gi-F1 binding site: GCTGTCGTCGTCCTA
	101gi-R1 binding site: TCCTCAAGGCTCCCGCGAAGCT
	101gi-R2 binding site: TTTTGGTAGGAGCCAGGGAGG
	Yellow-highlight nucleotides are the reverse complemented sequence of Tvcp.
	GGGGTTAAGGCTGTCGTCGTCCTACTTCTTTTCCTTTTTTGTTCCACGCACAGGCCACCCGCGCCCGCGGCGTXXGTTGGACCCTCCTTTCACACGCTTGCGTTCGTTGTTCTTGTTTTCCCCTCTCTACCTTCCTCTCACTATAAACAAAGAAAATTTTATGTAAAATAAGGGTGACAAAAGAAGAACCAGGGAGAAAAGAAAATGACGGGGGTAGGAAAGGACTACAGAGAAAAACATGATGCAGGAATTCAACACTCTCATACCAAGCAATCAGCACAAACAAACCCGCGGTTAGTGGTGGTGGTGGTGGTGCGCCCCGGGGGCGGTGTCGGGAGGACCCCAGAGGAACTGTGCGAGCTCCTCGGGGTCCGTGAAGCCGCTCAAGTCCAAGGGGGT…
