# Supplementary material for: Role of an ancient light-harvesting protein of PSI in light absorption and photoprotection
Source: Nat Commun. 2021 Jan 29;12:679. doi: 10.1038/s41467-021-20967-1 (PMC7846763; doi:10.1038/s41467-021-20967-1)
Supplement: Supplementary file 5 — Supplementary Data 2 [file 41467_2021_20967_MOESM5_ESM.xlsx]

## Sheet: Sheet1
Supplementary data 2. Detection of the insertion of eHYG-DNA cassette in the hlr1 mutant by transcriptomics investigation. Transcriptomics datasets of the hlr1 mutant under darkness and high irradiance were collected and assembled (15 high-quality transcript profiles over three time points, 0 h, 1 h, 6 h, 96 h, 144 h; for details, see Methods). The transforming cassette harboring the eHYG gene wa…
	101gi-F3 binding site: CCAACCACCACCTTTGGGACA
	Red nucleotides: pMEM2-terminator for HYG
	TTA: HYG stop codon
	CAT: HYG start codon
	Blue nucleotides: Partial of pMEM2-promoter region
	Green highlight nucleotides: HYG sequence
	>c32798_g14 len=2854
	CGNAAGCAAGCAAGCATGCAAGCAAGCAAGCAAGAGCAGGAAGCTCGGATCGGCCCACGCAGGCATGCAGGGATCTGCTTTTGTGAGTAATTCGAAGTAGCCATATGCTTAGAAGGTTACTAAGCACCAGCAACAACATTATTGAGGCTCATCCAAAAAGTGAATAGCGTGCCCAGCCTCTCACAACTCAGGTTTCGCCTTTTTCCATGACTTCGATTTCTCTGGGTGGGAGGAGGAGGTAGGCTCTGCGCGCAACGGCTTTCGTTGAATCGAAGATCGCAGGAGCAAAAGAGCAAATTAAGAATCTCTGCCAATGCCACGACGACGACAACGAGGAGGATGTGGAGGAGGGGGATGAGGACAAGGGCGAGTACTTTCTTGCGCGGACGGTCGCCCAAG…
