# Supplementary material for: Role of an ancient light-harvesting protein of PSI in light absorption and photoprotection
Source: Nat Commun. 2021 Jan 29;12:679. doi: 10.1038/s41467-021-20967-1 (PMC7846763; doi:10.1038/s41467-021-20967-1)
Supplement: Supplementary file 6 — Supplementary Data 3 [file 41467_2021_20967_MOESM6_ESM.xlsx]

## Sheet: Sheet1
Supplementary data 3. List of proteins identified by mass spectrometry in the BN-PAGE bands. Unused, the protein pilot score (the results are considered significant if the score values are ≥1.3); % Cov (95), the coverage of the peptides with a credibility ≥95%; Peptides(95%), the numbers of peptides with a coverage ≥95% (the results are reliable if the numbers are ≥2).
	Gene number	Annotation	Unused	%Cov	%Cov (95)	Peptides (95%)
	B1 components
	ATCG00350	Subunit A of photosystem I	2.24	96.7	4.4	29
	ATCG00340	Subunit B of photosystem I	11.86	99.1	9.1	17
	ATCG01060	Subunit C of photosystem I	6.51	98.8	72.8	19
	9210	Thylakoidal inner membrane insertase (Required for the insertion of LHCP into the thylakoid membrane)	2	27.5	2.7	1
	4928I	Light-harvesting complex protein	14.11	27.9	6.5	27
	240	Light-harvesting complex protein	16	47.6	47.6	8
	503	Light-harvesting complex protein	4.42	19.3	15.6	4
	903	Light-harvesting complex protein	16.01	61.5	54.1	12
	1251	Light-harvesting complex protein	12.33	25.9	20	9
	2628	Light-harvesting complex protein	4	33.3	11.9	2
	3077	Light-harvesting complex protein	2.03	21.7	3.1	1
	4625	Light-harvesting complex protein	13.25	46.1	22.4	9
	5628	Light-harvesting complex protein	2	33.7	7.3	1
	5629	Light-harvesting complex protein	12.58	57.6	32.8	13
	5950	Light-harvesting complex protein	34.66	48.7	28.2	38
	6113	Light-harvesting complex protein	26.56	67.8	62.4	48
	6857	Light-harvesting complex protein	2.05	24.3	14	3
	6882	Light-harvesting complex protein	101.39	92.6	63.9	143
	9514	Light-harvesting complex protein	6	20.7	17.1	3
	9713	Light-harvesting complex protein	16.05	34.1	29.6	13
	9733	Light-harvesting complex protein	4	21.9	14.4	3
	Ferredoxin: NADP + reductase
	2604	Ferredoxin component	4	23.5	11.7	2
	2737	Chloroplast ferredoxin NADP(+) reductase	101.73	91.8	79.1	211
	9465	Ferredoxin	3.77	34.6	6.8	3
	3281	FAD-dependent pyridine nucleotide-disulfide oxidoreductase (FNR)	6.69	39.3	7.9	3
	ATPase and ATP synthase
	335	Vacuolar ATP synthase	4	34.1	34.1	3
	1998	ATP-citrate synthase	4.05	17.7	2.4	2
	4380	ATP synthase O subunit	4.01	23.4	6.4	2
	6678	ATP synthase subunit delta	4	49.2	16.4	2
	9317	ATP synthase subunit gamma	8.56	37	14.7	4
	1694	Plastid ATP/ADP translocase	1.57	9.1	1.3	1
	4664	ADP, ATP carrier protein or ADP/ATP translocase	15.79	37.1	28	9
	704	Vacuolar H+ATPase catalytic subunit	28.36	55.1	33.3	14
	1203	V-type ATPase, G subunit family protein	6	35.3	21.3	3
	2458	V-type proton ATPase subunit E	4	29.8	4.3	3
	2607	ATPase	2.02	17.8	1.4	2
	2616	Type 2c p-type ATPase	2.62	25.4	2.3	3
	2682	Vacuolar ATPase	27.48	57.5	43.8	15
	2841	26s proteasome regulatory ATPase subunit	1.39	41.7	15.3	1
	3507	Plasma membrane hydrogen ATPase	4.03	25.7	6.8	7
	4202	V-type proton ATPase subunit H	3.27	28.8	11.7	2
	4282	H - or Na -translocating F-type, V-type and A-type ATPase	4.59	31.8	8.7	2
	4521	V-type H-ATPase subunit C	2	22.9	3.7	1
	5100	F-type H-ATPase beta subunit	40.07	38.5	22.2	25
	5177	Na+/K+ P-type ATPase	2.06	13.7	1	1
	5251	Chloroplast ATPase gamma subunit	27.99	29.2	17.7	19
	5409	Plasma membrane hydrogen ATPase	14.01	28.8	8.6	7
	5699	Serca-type calcium ATPase	5.41	14.3	2.9	3
	6301	P-type II D ATPase	9.64	23.2	6.9	5
	6486	ATPase domain-containing protein	1.52	23.2	1.2	1
	7991	P-type ATPase superfamily	8.01	22.4	3.5	4
	10133	V-type H+ transporting ATPase	2	18.8	18.8	1
	1797	Plastidic ATP/ADP transporter	3.31	13.8	3.7	2
	1917	ATP-diphosphohydrolase	1.55	9.6	2.2	1
	1018	Plastidic triose-phosphate/phosphate translocator	9.64	40	13.3	5
	186	Nucleoside diphosphate kinase b	2	18.7	7.4	1
	521	Phosphate translocator (imported phosphate for ATP regeneration via the light-dependent-reaction)	2	7	7	1
	6070	Adenylate kinase	2.75	16.3	3.5	2
	Transporter
	117	Na+/H+ antiporter	2.13	13.9	1.6	1
	6842	Voltage-gated ion channel superfamily	5.62	19.5	6	3
	7550	Voltage-dependent anion-selective channel protein	2.38	21.5	4.2	1
	8595	Vacuolar proton pump D subunit	5.8	31.4	7.9	3
	7791	Ammonium transporter	2	4.6	3.2	2
	5671	ATP-binding cassette sub-family G member 2	6.17	21.3	3.7	3
	1493	ATP-binding cassette, sub-family C	2	10.3	0.7	1
	3812	ATP-binding cassette, sub-family G	2.01	13.5	1.4	1
	1855	Boron transporter 1	2	14.6	2.3	1
	1157	Cationic amino acid transporter	2.45	14.9	2.9	2
	3096	Sodium/hydrogen exchanger family	10.09	18.8	6	5
	8745	Sodium/hydrogen exchanger family protein	2	16.8	0.5	1
	Electron transfer
	129	Cytochrome c oxidase subunit Vb	2.01	44	8.3	1
		(transfer electrons from cytochrome C to oxygen)
	9471	Cytochrome b6-f complex iron-sulfur subunit	3.55	35.6	9.6	2
	5565	Cytochrome b-c1 complex subunit	2	7.6	3.2	1
	2983	Cytochrome c1	9.02	47.5	26.4	6
	8935	NADH-cytochrome b5 reductase	4	18.3	18.3	2
	4536	Oxidoreductase	2.37	12.1	3.7	1
	5877	Oxidoreductase	2	19.2	3	1
	8414	Oxidoreductase, FAD-binding	2	30.2	1.8	1
	5092	Trans-2-enoyl-coA reductase	23.5	71.4	56.8	15
	Cell redox homeostasis
	462II	Nicotinamide nucleotide transhydrogenase	2.03	14	1.4	1
	463	Nicotinamide nucleotide transhydrogenase	4	37.1	7	2
	1034III	2-Cys peroxiredoxin	6.13	25.6	13.3	4
	5221III	Peroxiredoxin	1.39	22.7	22.7	1
	6580	Antioxidant/ peroxiredoxin or thioredoxin reductase	2.01	30.8	4	1
	2622IV	Glutathione peroxidase	2.52	47.8	12.8	2
	3035 IV	Glutathione synthase	1.39	24.8	1.8	1
	427V	Pyrroline-5-carboxylate reductase	2	14.5	4.1	1
	575	Pyrroline-5-carboxylate reductase	2	13.8	3.4	1
	4927VI	Thioredoxin	1.58	29	1.1	1
	9705	Thioredoxin-like protein	4.09	28.3	7.1	2
	3441VII	Gamma hydroxybutyrate dehydrogenase	2.03	25.3	3.6	1
	Chlorophyll biosynthesis
	7608	Glutamyl-tRNA reductase	2.1	30.8	2.1	1
	7977VIII	3,8-divinyl protochlorophyllide a 8-vinyl reductase	3.76	33.6	9.2	3
	Mitochondrial NDH complex
	560	NADH dehydrogenase (the first enzyme in the respiratory chain)	10	29.2	20.1	6
	700	NADH dehydrogenase (ubiquinone) subunit	3.48	24.3	12.8	6
	737	NADH dehydrogenase flavoprotein 2	15.28	26.5	22.2	8
	1067	NADH dehydrogenase [ubiquinone]	6	45.3	13.8	3
	2116	NADH dehydrogenase (ubiquinone)	1.89	41.3	15	1
	3538	NADH dehydrogenase (ubiquinone) subunit	8	18	18	4
	3825	NADH-ubiquinone oxidoreductase-related	6	61.7	48.2	3
	4823	NADH dehydrogenase (ubiquinone)	6.41	36.3	18.7	3
	4915	NADH:ubiquinone oxidoreductase complex I	3.17	20.4	3.8	2
	5440	NADH dehydrogenase (ubiquinone)	6	42.2	17.8	3
	6128	NADH dehydrogenase (ubiquinone) subunit	6	29.4	15.1	3
	6162	NADH dehydrogenase (ubiquinone)	5.36	20.9	10.8	3
	8101	NADH dehydrogenase (ubiquinone)	4.01	36.9	10.6	2
	9165	NADH dehydrogenase	4.02	46.3	36.6	3
	9237	NADH dehydrogenase (ubiquinone)	4	14.4	4	2
	B2 components
	ATPase and ATP synthase
	1203	V-type ATPase, g subunit family protein	2	34.7	8.7	1
	2458	V-type proton ATPase subunit e	1.66	31.7	1.3	1
	5177	Na+/K+ P-type ATPase	3.14	16.3	2.5	2
	Mitochondrial NDH complex
	4823	NADH dehydrogenase (ubiquinone)	2	32.3	7.2	1
	8935	NADH-cytochrome b5 reductase	2.13	18.3	7.8	1
	9237	NADH dehydrogenase (ubiquinone)	2.09	21.3	1.9	1
	Carotenoid biosynthesis
	2675	Phytoene desaturase	7.25	28.3	10.8	5
	Others
	220	Histone acetyltransferase	2.03	23.1	2	1
	463	Nicotinamide nucleotide transhydrogenase	9.88	52.5	26.4	6
	1618	Nucleoside-diphosphate sugar epimerase	2.16	11.7	4.1	1
	1645	Ubiquitin	3.4	22.7	6	2
	1697	Transcriptional repressor	3.48	20.9	4.7	2
	1841	Glucokinase	3.02	18.9	6.2	2
	2302	Acetyl-CoA acetyltransferase subunit	3.24	24.8	6.1	2
	2448	Predicted mitochondrial protein	1.68	28.1	1.1	1
	2541	Beta-1,6-glucan active enzyme	3.21	20.4	4.5	2
	2715	Uridine kinase	2	13	4.1	1
	2772	Dolichyl-diphosphooligosaccharide--protein glycosyltransferase subunit stt3a	2	26.3	15.4	1
	2932	Phospholipid:diacylglycerol acyltransferase	2.65	22	2.9	2
	3741	Unknown protein	2	25.4	12.7	1
	3858	Lipase domain protein	1.8	14.1	1.6	1
	4268	Phosphoglycerate mutase	2	43.4	10.1	2
	4402	60s ribosomal protein l22	2	9.6	9.6	1
	5091	Unknown protein	1.54	11	1.9	1
	5408	Unknown protein	2	29.7	7.4	1
	5746	3-oxoacyl-acyl-carrier protein	2	25.8	7.2	2
	5937	Pre-mRNA splicing factor sf2	2	31	3.2	1
	6500	Acyl carrier protein	5.08	39	16.4	3
	6706	50s ribosomal protein l1	1.89	56.1	2.6	1
	6832	Calcium-binding mitochondrial protein-related	2	15.4	2.9	1
	6884	Phosphoenolpyruvate carboxykinase	2	10	2	1
	7032	20s proteasome subunit	2.02	24	0.8	1
	7083	Histone H2a	3.56	63	13.8	2
	7720	Letm1 and EF-hand domain-containing protein 1	2.01	14.9	0.9	1
	7746	Unknown protein	1.85	54.1	27.5	2
	7789	Glucose-methanol-choline oxidoreductase	3.5	31.1	4.9	2
	7986	Sterol methyltransferase	2	8.4	3.3	1
	8509	Glycerol kinase	2.01	16.4	2.2	1
	8558	101 kD heat shock protein	2.04	24.8	1.1	1
	9020	T-complex protein 1 subunit theta	1.44	35.5	5.3	2
	9566	Microsomal cytochrome b5	2	10.5	10.5	1
	9663	Transmembrane protein	2	18	1.4	1
	10036	Rab family GTPase	2	44.6	12.1	2
	74	Triosephosphate isomerase	6	24.6	18.4	3
	IThe knock-out gene in the hlr1 mutant.
	IINicotinamide nucleotide transhydrogenase catalyzes the biosynthesis of NADPH. The resulting NADPH is used for biosynthesis as well as in reactions required to remove reactive oxygen species such as to retain a reduced glutathione pool (high GSH/GSSG ratio) 1.
	IIIPeroxiredoxin (Prx) is an enzyme that catalyzes the chemical reaction 2: Prx(reduced) + H2O2 → Prx(oxidized) + 2H2O
	IVGlutathione synthase and Glutathione peroxidase are involved in the glutathione-ascorbate cycle that detoxifies hydrogen peroxide (H2O2) 3.
	V Pyrroline-5-carboxylate reductase is an enzyme that catalyzes the chemical reaction 4: L-proline + NAD(P)+ 1-pyrroline-5-carboxylate + NAD(P)H + H+
	VI Thioredoxins are proteins that act as antioxidants by facilitating the reduction of other proteins by cysteine thiol-disulfide exchange 5.
	VII Gamma hydroxybutyrate dehydrogenase is an enzyme that catalyzes the chemical reaction 6: 4-hydroxybutanoate + NAD+ succinate semialdehyde + NADH + H+
	VIII3,8-divinyl protochlorophyllide a 8-vinyl reductase is an enzyme that catalyzes the chemical reaction 7: chlorophyllide a + NADP+ divinyl chlorophyllide a + NADPH + H+
	Supplementary References: 1. Forsmarkandree, P., Persson, B.L., Radi, R., Dallner, G. & Ernster, L. Oxidative modification of nicotinamide nucleotide transhydrogenase in submitochondrial particles: effect of endogenous ubiquinol. Archives of Biochemistry and Biophysics 336, 113-120 (1996). 2. Rhee, S.G., Chae, H.Z. & Kim, K. Peroxiredoxins: A historical overview and speculative preview of novel m…
