# Supplementary material for: Role of an ancient light-harvesting protein of PSI in light absorption and photoprotection
Source: Nat Commun. 2021 Jan 29;12:679. doi: 10.1038/s41467-021-20967-1 (PMC7846763; doi:10.1038/s41467-021-20967-1)
Supplement: Supplementary file 7 — Supplementary Data 4 [file 41467_2021_20967_MOESM7_ESM.xlsx]

## Sheet: Sheet1
Supplementary data 4. Transcriptional comparison of the transcripts of the high-light- (HL) and dark-grown (DK) WT and the hlr1 mutant cells.
	Gene	NR annotation	Count_hlr1	Count_WT	FoldChange	Log2FoldChange	Adjusted p value	Up/Down	Significant	Manual Curation
	0 h
	s267.g7618	Transcript antisense to ribosomal rna protein	1790.26	31159.3	0.06	-4.12	6.26e-17	down	yes	DNA, RNA and gene expression
	s127.g4368	Hypothetical protein SORBIDRAFT_05g016450	6083.27	119130	0.05	-4.29	2.15e-44	down	yes	Unknown
	s127.g4369	Hypothetical protein GLYMA_13G016400	10798.1	137612	0.08	-3.67	5.5e-30	down	yes	Unknown
	s127.g4370	Hypothetical protein NGA_0239600	7481.19	58746.7	0.13	-2.97	4.45e-21	down	yes	Unknown
	s145.g4928	Light-harvesting protein	3481	7221	0.48	-1.05	0.869	down	no	Photosynthesis
	s324.g8890	Hypothetical protein Naga_100335g8, partial	2651.47	7102.79	0.37	-1.42	0.00759136	down	yes	Unknown
	1 h
	s271.g8090	Unknown	121.55	0	Inf	Inf	1.22e-06	up	yes	Unknown
	s145.g4928	Light-harvesting protein	4191	4625	0.91	-0.14	1	down	no	Photosynthesis
	6 h
	s043.g1784	Unknown	24.6	104.87	0.23	-2.09	6.23e-06	down	yes	Unknown
	s355.g10376	L-galactose dehydrogenase	134.4	332.75	0.4	-1.31	2.58e-07	down	yes	Metabolism
	s324.g9002	Unknown	35.62	111.24	0.32	-1.64	0.00235429	down	yes	Unknown
	s084.g3243	Conserved unknown protein [Nannochloropsis gaditana]	16.55	489.99	0.03	-4.89	7.52e-56	down	yes	Unknown
	s259.g7404	Transcriptional activator MYB	60.38	125.28	0.48	-1.05	0.0307017	down	yes	Transcription factor
	s349.g9910	Mannosyl-glycoprotein endo-beta-N-acetylglucosaminidase	63.59	489.67	0.13	-2.95	2.47e-50	down	yes	Metabolism
	s127.g4326	Denn domain-containing protein	54.78	298.28	0.18	-2.44	1.41e-24	down	yes	Stress and cell death
	s140.g4688	T-complex 11 like isoform CRA b	99.3	283.55	0.35	-1.51	2.02e-10	down	yes	Stress and cell death
	s018.g950	Myb domain-containing protein	9.26	141.43	0.07	-3.93	2.23e-12	down	yes	Transcription factor
	s252.g7046	Unnamed protein product [Albugo candida]	1.6	40.59	0.04	-4.66	0.0374651	down	yes	Unknown
	s018.g961	Hypothetical protein Esi_0000_0516 [Ectocarpus siliculosus]	268.75	711.72	0.38	-1.41	8.67e-14	down	yes	Unknown
	s112.g3975	Hypothetical protein NGA_0476301 [Nannochloropsis gaditana CCMP526]	68.44	159.8	0.43	-1.22	0.0105667	down	yes	Unknown
	s026.g1262	Major facilitator superfamily	95.49	230.54	0.41	-1.27	0.000485513	down	yes	Transport
	s026.g1424	Leucine-rich repeat, cysteine-containing subtype	1435.05	703.15	2.04	1.03	2e-16	up	yes	Transcription factor
	s082.g3114	Uncharacterized protein LOC106441575 [Brassica napus]	44.87	123.11	0.36	-1.46	0.000426117	down	yes	Unknown
	s145.g4908	Protein kinase, catalytic domain protein	48.14	145.78	0.33	-1.6	6.07e-06	down	yes	Signaling
	s145.g4928	Light-harvesting protein	3831	11795	0.32	-1.62	4.43e-80	down	yes	Photosynthesis
	s260.g7463	Glycosyl hydrolase	84.38	584.63	0.14	-2.79	3.19e-18	down	yes	DNA, RNA and gene expression
	s267.g7855	Unknown	60.06	173.9	0.35	-1.53	1.4e-06	down	yes	Unknown
	s145.g5181	Ion transport protein	28.85	83.51	0.35	-1.53	0.00624567	down	yes	Transport
	s026.g1071	Tetratricopeptide repeat-containing protein	152.72	325.36	0.47	-1.09	0.0247827	down	yes	Unknown
	s127.g4349	Udenn [Nannochloropsis gaditana]	13.81	101.01	0.14	-2.87	0.000779584	down	yes	Unknown
	s095.g3378	Heterogeneous nuclear	395.6	117.1	3.38	1.76	7.17e-17	up	yes	DNA, RNA and gene expression
	s043.g2103	Unknown	8.86	60.34	0.15	-2.77	0.0207587	down	yes	Unknown
