# Supplementary material for: Role of an ancient light-harvesting protein of PSI in light absorption and photoprotection
Source: Nat Commun. 2021 Jan 29;12:679. doi: 10.1038/s41467-021-20967-1 (PMC7846763; doi:10.1038/s41467-021-20967-1)
Supplement: Supplementary file 8 — Supplementary Data 5 [file 41467_2021_20967_MOESM8_ESM.xlsx]

## Sheet: Sheet1
Supplementary data 5. The primer sequences used in this study.
	Primer name	Primer sequences (from 5’ to 3’)
	pM2-F	GTTGGACTACTCCTTTTATACGCCT
	pM2-R	GTTGGACCCTCCTTTCACACG
	cHLR1-F	GACCTCTGAAGTTCCCATATGATGAAAGTCACCGCCGTGCTCT
	cHLR1-R	CTGGGATCCCCCGGGCATATGTTAAGAGAAAAGGGGAACACCG
	gHLR1-F	GACCTCTGAAGTTCCCATATGCCAACCACCACCTTTGGGACA
	gHLR1-R	CTGGGATCCCCCGGGCATATGTTAAGAGAAAAGGGGAACACCG
	NoHLR1i-F	CACCACCACCACTAAACTAGTGATGGAAGCCTTGCAGGAGA
	NoHLR1i-R	GTAAAGGGTCTGGGCAATCAA
	rcNoHLR1i-F	TGCCCAGACCCTTTACCGCCGTGTAGGTCTGGTCTAATGT
	rcNoHLR1i-R	TCAGCACAAACAAACCCGCGGGATGGAAGCCTTGCAGGAGA
	gNoHLR1-F	CCAACCACCACCTTTGGGACA
	gNoHLR1-R	TTAAGAGAAAAGGGGAACACCG
	F2	AAAGACTTCCCTTCGTCTGCC
	R3	GAGTAAGGAGGGACGACCAAGA
	101q-F1	GGACCAGGTCGCCAACCTCAAAT
	101q-R1	TCGGACTTGCCCTTGCTAAA
	Actin3056-F	GCCGTTATTGGATGGATATG
	Actin3056-R	ACAACAACTCTCCTTCACA
	L- g240-F	TGTGGGCGTAGATGCCTTTG
	L- g240-R	GCCAGTCGGCCATTCTTGAT
	L- g903-F	TGCCCTCCGCATGAACTT
	L- g903-R	AACGTTTTGGATTTCCTGGAAG
	L- g2628-F	ATCGTGCAACACTTCTACACCC
	L- g2628-R	CCAAGCGTCCATTCTTCAACT
	L- g3077-F2	CCTTCTCGTTCCGCACCTAA
	L- g3077-R2	TCTCGTCATCCTTACCCTTGC
	L- g5629-F2	CTGCCAACAACTACCTGAAGGA
	L- g5629-R2	ACGCAGCCAGTTCACATCG
	L- g6857-F2	TCTCCGCTCCCTTCGGTTTC
	L- g6857-R2	CCAACAACGGGTGCCAGATT
	L- g9713-F	CGGCGATCTACGAGATGAGC
	L- g9713-R	GGGAAGCCACTGTTGGTCAG
	sgRNA1	AAGGCTCCCGCGAAGCTGGA
	sgRNA2	ACGCTGGTCAGGGCCTTGAG
	HLR1gR-F2	CCACCACCTTTGGGACAAGA
	HLR1gR-R2	GCAGGAGGACCATGAGCATAA
