# Supplementary material for: Role of an ancient light-harvesting protein of PSI in light absorption and photoprotection
Source: Nat Commun. 2021 Jan 29;12:679. doi: 10.1038/s41467-021-20967-1 (PMC7846763; doi:10.1038/s41467-021-20967-1)
Supplement: Supplementary file 9 — Supplementary Data 6 [file 41467_2021_20967_MOESM9_ESM.xlsx]

## Sheet: Sheet1
Supplementary data 6. Full protein list used for the phylogenetic tree of light-harvesting complex (LHC) proteins. LHCA: Chlamydomonas reinhardtii (Chl rei), Volvox carteri (Vol car), Gonium pectorale (Gon pec), Tetradesmus obliquus (Tet obl), Chlorella variabilis (Chl var). HLR1 – LHCR5: Nannochloropsis gaditana (Nan gad), Nannochloropsis salina (Nan sal), Cyanidioschyzon merolae (Cya mer), Grac…
	Database ID	Organism	Tree ID	Reference
	Q05093	Chlamydomonas reinhardtii	Chl rei - LHCA1	1
	D8UIW8	Volvox carteri f. nagariensis	Vol car - D8UIW8
	A0A150G1F9	Gonium pectorale	Gon pec - A0A150G1F9
	A0A383WCU3	Tetradesmus obliquus	Tet obl - A0A383WCU3
	E1ZH63	Chlorella variabilis	Chl var - E1ZH63
	W7T4V5	Nannochloropsis gaditana B31	Nan gad LHCf1	2
	A0A4D9CSN8	Nannochloropsis salina CCMP1776	Nan sal - A0A4D9CSN8
	A0A4D9D2U9	Nannochloropsis salina CCMP1776	Nan sal - A0A4D9D2U9
	G9E2K8	Nannochloropsis sp.	Nan sp - G9E2K8
	O50032	Nannochloropsis sp.	Nan sp - O50032
	W7UBF0	Nannochloropsis gaditana B31	Nan gad - LHCX1	2
	A0A4D9D9G1	Nannochloropsis salina CCMP1776	Nan sal - A0A4D9D9G1
	K8YWB4	Nannochloropsis gaditana (strain CCMP526)	Nan gad - K8YWB4
	A0A0G4GTJ0	Chromera velia	Chr vel - A0A0G4GTJ0
	D7G7Q9	Ectocarpus siliculosus	Ect sil - D7G7Q9
	A0A1Z5JWM0	Fistulifera solaris	Fis sol - A0A1Z5JWM0
	P93664	Chlamydomonas reinhardtii	Chl rei - LHCSR1
	B7FYL0	Phaeodactylum tricornutum	Pha tri - B7FYL0
	P0DO19	Chlamydomonas reinhardtii	Chl rei - LHCSR3
	W7U2H0	Nannochloropsis gaditana B31	Nan gad - LHCX2	2
	W7TIB0	Nannochloropsis gaditana B31	Nan gad - LHCX3	2
	W7TJ16	Nannochloropsis gaditana B31	Nan gad - LHCr4	3
	A0A4D9CZ73	Nannochloropsis salina CCMP1776	Nan sal - A0A4D9CZ73
	Q9FDZ6	Galdieria sulphuraria	Gal sul - Q9FDZ6
	D8LCR7	Ectocarpus siliculosus	Ect sil - D8LCR7
	A8KCR3	Guillardia theta	Gui the - A8KCR3
	A8KCN4	Guillardia theta	Gui the - A8KCN4
	A0A1X6NTR2	Porphyra umbilicalis	Por umb - A0A1X6NTR2
	B7FUM6	Phaeodactylum tricornutum	Pha tri - B7FUM6
	A0A1Z5JQG8	Fistulifera solaris	Fis sol - A0A1Z5JQG8
	jgi|581112|	Nannochloropsis oceanica CCMP1779	Nan oce - 581112
	jgi|158147505|	Guillardia theta	Gui the - 158147505
	M1VKK5	Cyanidioschyzon merolae	Cya mer - CMQ142C	4
	A0A2V3IPQ1	Gracilariopsis chorda	Gra cho - A0A2V3IPQ1
	Q7XY90	Griffithsia japonica	Gri jap - Q7XY90
	A8KCN4	Guillardia theta	Gui the - A8KCN4
	W7TX20	Nannochloropsis gaditana B31	Nan gad - LHCr5	3
	A0A4D9DD95	Nannochloropsis salina CCMP1776	Nan sal - A0A4D9DD95
	A0A2V3J3F8	Gracilariopsis chorda	Gra cho - A0A2V3J3F8
	R7QQX2	Chondrus crispus	Cho cri - R7QQX2
	F0YKY4	Aureococcus anophagefferens	Aur ano - F0YKY4
	M2X4C9	Galdieria sulphuraria	Gal sul - M2X4C9
	A0A0G4ELS5	Vitrella brassicaformis	Vit bra - A0A0G4ELS5
	Q7XYZ2	Griffithsia japonica	Gri jap - Q7XYZ2
	K8ZB38	Nannochloropsis gaditana (strain CCMP526)	Nan gad - K8ZB38
	D8LMR8	Ectocarpus siliculosus	Ect sil - D8LMR8
	XP_002178019.1	Phaeodactylum tricornutum CCAP 1055/1	Pha tri - 219112535
	XP_002290650.1	Thalassiosira pseudonana CCMP1335	Tha pse - 224001956
	EJK62427.1	Thalassiosira oceanica	Tha oce - 397613794
	W7T6P5	Nannochloropsis gaditana B31	Nan gad - LHCr6	3
	K8ZB38	Nannochloropsis gaditana (strain CCMP526)	Nan gad - K8ZB38
	A0A4D9CSZ5	Nannochloropsis salina CCMP1776	Nan sal - A0A4D9CSZ5
	jgi|Nanoce1779_2|594377|	Nannochloropsis oceanica CCMP1779	Nan oce - 594377
	A0A0G4FMW2	Vitrella brassicaformis	Vit bra - A0A0G4FMW2
	D7FWB9	Ectocarpus siliculosus	Ect sil - D7FWB9
	A0A0M0JPH0	Chrysochromulina sp. CCMP291	Chr sp - A0A0M0JPH0
	F0YEX6	Aureococcus anophagefferens	Aur ano - F0YEX6
	Q2IA67	Isochrysis galbana	Iso gal - Q2IA67
	F0Y5A3	Aureococcus anophagefferens	Aur ano - F0Y5A3
	M2Y652	Galdieria sulphuraria	Gal sul - M2Y652
	M1UU36	Cyanidioschyzon merolae	Cya mer - M1UU36	4
	A0A5J4ZAY0	Porphyridium purpureum	Por pur - A0A5J4ZAY0
	L1IP41	Guillardia theta	Gui the - L1IP41
	W7T8I0	Nannochloropsis gaditana B31	Nan gad - LHCr7	3
	K8YPQ7	Nannochloropsis gaditana (strain CCMP526)	Nan gad - K8YPQ7
	A0A4D9CVF2	Nannochloropsis salina CCMP1776	Nan sal - A0A4D9CVF2
	A0A1Z5JVM0	Fistulifera solaris	Fis sol - A0A1Z5JVM0
	D8LDT7	Ectocarpus siliculosus	Ect sil - D8LDT7
	A0A1E7F7J1	Fragilariopsis cylindrus	Fra cyl - A0A1E7F7J1
	B7G9B9	Phaeodactylum tricornutum	Pha tri - B7G9B9
	A0A0G4EUZ0	Vitrella brassicaformis	Vit bra - A0A0G4EUZ0
	B8BYV3	Thalassiosira pseudonana	Tha pse - B8BYV3
	jgi|Nanoce1779_2|546360|	Nannochloropsis oceanica CCMP1779	Nan oce - 546360
	W7UAI7	Nannochloropsis gaditana B31	Nan gad - LHCr8	3
	A0A4D9CWW0	Nannochloropsis salina CCMP1776	Nan sal - A0A4D9CWW0
	D7G3A4	Ectocarpus siliculosus	Ect sil - D7G3A4
	F0YCE3	Aureococcus anophagefferens	Aur ano - F0YCE3
	A0A1Z5KIR4	Fistulifera solaris	Fis sol - A0A1Z5KIR4
	A0A1Z5J6G4	Fistulifera solaris	Fis sol - A0A1Z5J6G4
	B7GAS4	Phaeodactylum tricornutum	Pha tri - B7GAS4
	B8BU33	Thalassiosira pseudonana	Tha pse - B8BU33
	K0TFU3	Thalassiosira oceanica	Tha oce - K0TFU3
	jgi|Nanoce1779_2|572644|	Nannochloropsis oceanica CCMP1779	Nan oce - 572644
	Supplementary References: 1. Su, X. et al. Antenna arrangement and energy transfer pathways of a green algal photosystem-I-LHCI supercomplex. Nature Plants 5, 273-281 (2019). 2. Alboresi, A. et al. Light remodels lipid biosynthesis in Nannochloropsis gaditana by modulating carbon partitioning between organelles. Plant Physiology 171, 2468-2482 (2016). 3. Alboresi, A. et al. Conservation of core c…
