# Supplementary material for: Role of an ancient light-harvesting protein of PSI in light absorption and photoprotection
Source: Nat Commun. 2021 Jan 29;12:679. doi: 10.1038/s41467-021-20967-1 (PMC7846763; doi:10.1038/s41467-021-20967-1)
Supplement: Supplementary file 10 — Supplementary Data 7 [file 41467_2021_20967_MOESM10_ESM.xlsx]

## Sheet: Sheet1
	Supplementary data 7. The mRNA-Seq data for the genes involved in cell wall biosynthesis, protein glycosylation, L-ascorbic acid biosynthesis and genes encoding transcriptional factors, signaling proteins, electron transport proteins, stress-related proteins, and proteins involved in cell cycle.
	Gene ID	NR annotation	Description	0 h						1 h						6 h
				FPKM_hlr1	FPKM_WT	Fold(hlr1/WT)	p value	Adjusted pvalue	Significance	FPKM_hlr1	FPKM_WT	Fold(hlr1/WT)	p value	Adjusted pvalue	Significance	FPKM_hlr1	FPKM_WT	Fold(hlr1/WT)	p value	Adjusted pvalue	Significance
	g3243	Nitrate reductase gamma subunit	Electron acceptor from the quinone pool	35.5	117.7	0.3	0.129	1	no	5.5	148.8	0	0.012	1	no	16.6	490	0	0	0	yes
	g8729	Sulphydryl oxidase	Transfers electrons from nitrate reductase gamma subunit to the molybdenum cofactor in the alpha subunit.	0	0	NA	NA	NA	no	0	0	NA	NA	NA	no	2.9	2.3	1.2	0.965	1	no
	g7046	Beta-glucosidase btgE	Involved in cellulose catabolic process	6.9	152.5	0	0.001	0.811	no	11.3	201	0.1	0.019	1	no	1.6	40.6	0	0	0.037	yes
	g25	Mitochondrial succinate-fumarate transporter 1	Transport cytoplasmic succinate into the mitochondrial matrix in exchange of fumarate	182.3	151.9	1.2	0.788	1	no	278.7	130.7	2.1	0.231	1	no	0.7	0	Inf	0.926	1	no
	g9910	Mannosyl-glycoprotein endo-beta-N-acetylglucosaminidase	Catalyzes the hydrolysis of peptides and proteins with mannose modifications to produce free oligosaccharides	14.5	113.7	0.1	0.038	1	no	25.8	308.4	0.1	0	0.169	no	63.6	489.7	0.1	0	0	yes
	g1443	NAD-dependent epimerase dehydratase	Catalyses the conversion of UDP-galactose to UDP-glucose during galactose metabolism	1033.2	552.8	1.9	0.086	1	no	919.8	403.3	2.3	0.067	1	no	28.3	26.1	1.1	0.855	1	no
	g1958	GDP-D-mannose 3',5'-epimerase		9159.3	7128.5	1.3	0.758	1	no	3162.9	2139.1	1.5	0.076	1	no	430.1	475.5	0.9	0.313	0.998	no
	g10376	L-galactose dehydrogenase	Catalyses a step in the ascorbate biosynthesis	20.5	219.8	0.1	0.097	1	no	68.5	162	0.4	0.242	1	no	134.4	332.8	0.4	0	0	yes
	g8628	Cytochrome p450 family protein	Ubiquitous electron transport proteins	341.3	171.2	2	0.158	1	no	316.8	127.3	2.5	0.153	1	no	20.7	30.4	0.7	0.293	0.991	no
	g1678	Cytochrome b5, heme-binding site	Ubiquitous electron transport proteins	3430.2	2578.9	1.3	0.247	1	no	3574.2	1495	2.4	0.03	1	no	76.7	69.5	1.1	0.671	1	no
	g1001	Cytochrome b5, heme-binding site	Ubiquitous electron transport proteins	4.5	2	2.2	1	1	no	2.7	2.3	1.2	0.535	1	no	27.2	22.4	1.2	0.68	1	no
	g9729	Pyridine nucleotide-disulfide oxidoreductase	Involved in cellular response to oxidative stress.	8.3	4	2.1	1	1	no	14.3	77.2	0.2	0.266	1	no	221.6	271.8	0.8	0.105	0.873	no
	g3860	Dynamin-like protein	Involved in the biogenesis of thylakoid membranes	7776.1	6026.2	1.3	0.27	1	no	6236.9	4009.3	1.6	0.104	1	no	40.6	81.4	0.5	0.005	0.246	no
	g3861	Dynamin-like protein	Involved in the biogenesis of thylakoid membranes	13265	9815	1.4	0.138	1	no	12356.6	6189.4	2	0.15	1	no	76.8	78.9	1	0.888	1	no
	g7295	Dynamin-like protein	Involved in the biogenesis of thylakoid membranes	1606.8	1241.1	1.3	0.409	1	no	1345.3	620.2	2.2	0.144	1	no	40.9	39.3	1	0.927	1	no
	g4326	denn domain-containing protein	Detection of mechanical stimulus	8.4	121.1	0.1	0.042	1	no	26.3	132.3	0.2	0.059	1	no	54.8	298.3	0.2	0	0	yes
	g6274	Ankyrin repeat domain protein	Seems to be correlated with apoptotic cell death	110.3	126.5	0.9	1	1	no	152.3	43.9	3.5	0.324	1	no	1.3	1.6	0.8	0.941	1	no
	g950	MYB domain-containing protein	Transcription factor	15.5	45.7	0.3	0.403	1	no	5.8	108.7	0.1	0.028	1	no	9.3	141.4	0.1	0	0	yes
	g1424	Leucine-rich repeat, cysteine-containing subtype	Transcription factor	176.3	29	6.1	0.246	1	no	150.6	101.9	1.5	0.345	1	no	1435	703.1	2	0	0	yes
	g3785	Leucine-rich repeat, ribonuclease inhibitor subtype	Transcription factor	86.4	33.5	2.6	0.388	1	no	109.3	59.3	1.8	0.441	1	no	1.6	2.3	0.7	0.91	1	no
	g5012	Transcription factor mtf-1	Transcription factor	2240.6	1364.5	1.6	0.041	1	no	2410.3	1017.3	2.4	0.126	1	no	15.1	12.6	1.2	0.834	1	no
	g7404	Transcriptional activator myb	Transcription factor	10.7	21.3	0.5	0.647	1	no	171.2	196.7	0.9	0.742	1	no	60.4	125.3	0.5	0	0.031	yes
	g98	Serine threonine-protein kinase ctr1	Signalling	1688.4	1163.6	1.5	0.144	1	no	1801.7	752.6	2.4	0.036	1	no	16	13.4	1.2	0.77	1	no
	g202	Mitogen-activated protein kinase	Signaling	142.5	128.4	1.1	0.969	1	no	93.9	187.1	0.5	0.207	1	no	18.7	12	1.6	0.384	1	no
	g817	Serine threonine protein phosphatase	Signaling	658.3	464.3	1.4	0.294	1	no	1051.6	251.9	4.2	0.009	1	no	40.4	45.9	0.9	0.744	1	no
	g1496	Phosphatidylethanolamine-binding protein	Signaling	2224.8	1157.5	1.9	0.042	1	no	2850.9	799.4	3.6	0.01	1	no	36.1	25.8	1.4	0.33	1	no
	g3399	Protein kinase 2-like protein	Signalling	632.8	458.1	1.4	0.346	1	no	1103.2	362.2	3	0.014	1	no	6.2	9.4	0.7	0.563	1	no
	g4859	EGF-like region, conserved site	Signalling	958.1	332.1	2.9	0.016	1	no	954.3	399.6	2.4	0.011	1	no	154.2	160.9	1	0.798	1	no
	g4908	Protein kinase, catalytic domain protein	Signaling	75.9	229.1	0.3	0.057	1	no	33.9	38	0.9	1	1	no	48.1	145.8	0.3	0	0	yes
	g5156	Protein kinase domain containing protein	Signaling	2.9	4	0.7	0.8	1	no	2.4	1.4	1.6	0.5	1	no	0.6	2.6	0.2	0.4	1	no
	g5999	Ankyrin unc44	Signaling	255.1	146.8	1.7	0.4	1	no	223.5	103.6	2.2	0.1	1	no	4.2	7.7	0.6	0.5	1	no
