# Supplementary material for: Role of an ancient light-harvesting protein of PSI in light absorption and photoprotection
Source: Nat Commun. 2021 Jan 29;12:679. doi: 10.1038/s41467-021-20967-1 (PMC7846763; doi:10.1038/s41467-021-20967-1)
Supplement: Supplementary file 12 — Source Data [file 41467_2021_20967_MOESM12_ESM.xlsx]

## Sheet: Figure 1
Figure 1b
	Chl content (pg/cell)	LL					HL
		Replicate 1	Replicate 2	Replicate 3	Ave.	S.D.	Replicate 1	Replicate 2	Replicate 3	Ave.	S.D.
	WT	161.1	160.8	161.7	161.2	0.5	104	104	115.1	107.7	6.4
	hlr1	167.6	161.1	165.6	164.767	3.3	125.9	131.3	145	134.067	9.8
Figure 1c
	PSII activity (Fv/Fm)	LL					HL
		Replicate 1	Replicate 2	Replicate 3	Ave.	S.D.	Replicate 1	Replicate 2	Replicate 3	Ave.	S.D.
	WT	0.66	0.658	0.649	0.655667	0.00585947	0.283	0.328	0.297	0.302667	0.023029
	hlr1	0.666	0.661	0.659	0.662	0.00360555	0.361	0.361	0.412	0.378	0.0294449

## Sheet: Figure 2
Figure 2b
		Replicate 1	Replicate 2	Replicate 3	Ave.	S.D.
	0 h	1	1.21	0.89	1.03333	0.162583
	1 h	2.31	1.93	2.92	2.38667	0.499433
	6 h	3	2.76	3.57	3.11	0.416053
	24 h	5.54	4.36	4.83	4.91	0.594054
	48 h	0.93	1.43	1.53	1.29667	0.321455
Figure 2c

## Sheet: Figure 3
Figure 3a
										Abbreviations: CBB, coomassie brilliant blue; BN, blue native.
Figure 3b
	Absolute values	σ(PSII)					Chl/P700
		Replicate 1	Replicate 2	Replicate 3	Ave.	S.D.	Replicate 1	Replicate 2	Replicate 3	Ave.	S.D.
	WT	10.6383	9.61538	10.1	10.1179	0.511691	961.01	931.71	956.46	949.72	15.77
	hlr1	11.9048	11.6279	11.8	11.7776	0.139785	664.9	664.9	630.28	653.36	19.98
	Relative values	σ(PSII)					Chl/P700
		Replicate 1	Replicate 2	Replicate 3	Ave.	S.D.	Replicate 1	Replicate 2	Replicate 3	Ave.	S.D.
	WT	1.0533	0.952018	1	1.00177	0.0506625	1.01189	0.981037	1.0071	1.00001	0.0166027
	hlr1	1.17869	1.15128	1.16832	1.16609	0.0138401	0.700101	0.700101	0.663648	0.68795	0.0210461

## Sheet: Figure 4
Figure 4a
	1-qL Light intensity	WT					hlr1
		Replicate 1	Replicate 2	Replicate 3	Ave.	S.D.	Replicate 1	Replicate 2	Replicate 3	Ave.	S.D.
	7	0	0	-0.001	0	0.001	0	-0.003	-0.006	-0.003	0.003
	15	0.002	0.005	0	0.002	0.003	0	-0.001	0.013	0.004	0.008
	25	0.009	0.014	0.01	0.011	0.003	0.002	-0.003	0.014	0.004	0.009
	40	0.029	0.037	0.024	0.03	0.007	0.008	0.01	-0.004	0.005	0.008
	60	0.045	0.07	0.058	0.058	0.013	0.04	0.019	0.041	0.033	0.012
	80	0.11	0.125	0.117	0.117	0.008	0.084	0.07	0.046	0.067	0.019
	100	0.174	0.212	0.193	0.193	0.019	0.138	0.114	0.122	0.125	0.012
	150	0.267	0.258	0.263	0.263	0.005	0.214	0.199	0.193	0.202	0.011
	200	0.391	0.371	0.364	0.375	0.014	0.289	0.283	0.275	0.282	0.007
	300	0.414	0.477	0.446	0.446	0.032	0.403	0.392	0.329	0.375	0.04
	400	0.565	0.579	0.536	0.56	0.022	0.515	0.475	0.526	0.505	0.027
	500	0.672	0.715	0.694	0.694	0.022	0.634	0.618	0.643	0.632	0.013
	600	0.803	0.809	0.806	0.806	0.003	0.775	0.768	0.765	0.769	0.005
Figure 4b
		Absolute values
	σ(PSII)	Replicate 1	Replicate 2	Replicate 3	Replicate 4	Ave.	S.D.
	WT	6.948	5.574	6.677	4.947	6.04	0.94
	hlr1	3.203	4.126	3.102	1.926	3.09	0.9
		Relative values
	σ(PSII)	Replicate 1	Replicate 2	Replicate 3	Replicate 4	Ave.	S.D.
	WT	115.033	92.2848	110.546	81.904	99.94	12.05
	hlr1	53.0298	68.3113	51.3576	31.8874	51.15	9.34
Figure 4c
	Standard curve
	H2O2 concentration (nmol/L)	50	100	500	750	1000
	Fluorescence value	1330	2170	3830	5690	7400
	0 h	WT			hlr1
		Replicate 1	Replicate 2	Replicate 3	Replicate 1	Replicate 2	Replicate 3
	Fluorescence value	2200	2130	1980	2110	2080	2010
	H2O2 concentration (nmol/L)	168.036	156.445	131.607	153.133	148.165	136.574
	3h	WT			hlr1
		Replicate 1	Replicate 2	Replicate 3	Replicate 1	Replicate 2	Replicate 3
	Fluorescence value	3040	2920	2870	2590	2500	2430
	H2O2 concentration (nmol/L)	307.127	287.257	278.977	232.614	217.711	206.12
	Chl concentration (mg/L)	WT	hlr1
	Replicate 1	11.46	11.14
	Replicate 2	11.7	11.7
	Replicate 3	11.6	11.4
	Ave.	11.5867	11.4133
	S.D.	0.120554	0.280238
	Ave. Chl concentration (µg/50 µL)	0.579333	0.570667
	H2O2 productivity (µmol/mg chl h-1)	Replicate 1	Replicate 2	Replicate 3	Ave.	S.D.
	WT	80.08	75.31	84.84	80.0767	4.765
	hlr1	46.4	40.6	40.6	42.5333	3.34863
Figure 4d
	Before treatment
	Fv/Fm	Ctrl					DBMIB					MV
		Replicate 1	Replicate 2	Replicate 3	Ave.	S.D.	Replicate 1	Replicate 2	Replicate 3	Ave.	S.D.	Replicate 1	Replicate 2	Replicate 3	Ave.	S.D.
	WT	0.67	0.661	0.667	0.666	0.00458258	0.656	0.6522	0.663	0.657067	0.00547844	0.661	0.659	0.662	0.660667	0.00152753
	hlr1	0.665	0.661	0.66	0.662	0.00264575	0.649	0.646	0.647	0.647333	0.00152753	0.654	0.655	0.652	0.653667	0.00152753
	After 24 h treatments
	Fv/Fm Absolute values	Ctrl					DBMIB					MV
		Replicate 1	Replicate 2	Replicate 3	Ave.	S.D.	Replicate 1	Replicate 2	Replicate 3	Ave.	S.D.	Replicate 1	Replicate 2	Replicate 3	Ave.	S.D.
	WT	0.342	0.364	0.338	0.348	0.014	0.326	0.35	0.352	0.342667	0.0144684	0.111	0.201	0.191	0.167667	0.0493288
	hlr1	0.422	0.436	0.443	0.433667	0.0106927	0.443	0.44	0.459	0.447333	0.0102144	0	0	0	0	0
	Relative values (%)	Ctrl					DBMIB					MV
		Replicate 1	Replicate 2	Replicate 3	Ave.	S.D.	Replicate 1	Replicate 2	Replicate 3	Ave.	S.D.	Replicate 1	Replicate 2	Replicate 3	Ave.	S.D.
	WT	51.0448	55.0681	50.6747	52.2625	2.43673	48.6567	52.9501	52.7736	51.4601	2.42943	16.5672	30.4085	28.6357	25.2038	7.53186
	hlr1	62.9851	65.9607	66.4168	65.1208	1.86364	66.1194	66.5658	68.8156	67.1669	1.44512	0	0	0	0	0

## Sheet: Supplementary Figure 1
Figure S1a
	O2 evolution Light intensity	WT					hlr1
		Replicate 1	Replicate 2	Replicate 3	Ave.	S.D.	Replicate 1	Replicate 2	Replicate 3	Ave.	S.D.
	2	0.043	0.044	0.042	0.043	0.001	0.013	0.012	0.013	0.0126667	0.00057735
	5	0.114	0.114	0.114	0.114	0	0.085	0.083	0.083	0.0836667	0.0011547
	20	0.258	0.235	0.252	0.248333	0.0119304	0.278	0.265	0.256	0.266333	0.0110604
	40	0.448	0.442	0.435	0.441667	0.00650641	0.497	0.484	0.478	0.486333	0.00971253
	60	0.67	0.67	0.665	0.668333	0.00288675	0.734	0.738	0.709	0.727	0.0157162
	100	0.765	0.754	0.761	0.76	0.00556776	0.787	0.796	0.79	0.791	0.00458258
	200	0.994	0.979	1.044	1.00567	0.0340343	1..234	1.115	1.145	1.13	0.0212132
	400	1.198	1.237	1.239	1.22467	0.0231157	1.278	1.263	1.243	1.26133	0.0175594
	800	1.238	1.201	1.196	1.21167	0.022942	1.268	1.279	1.252	1.26633	0.0135769
	1000	1.267	1.193	1.301	1.25367	0.0552208	1.398	1.354	1.427	1.393	0.036756
	1500	1.21	1.268	1.241	1.23967	0.029023	1.36	1.335	1.398	1.36433	0.0317228
Figure S1b
	Cell no. (×106)	LL					HL
		Replicate 1	Replicate 2	Replicate 3	Ave.	S.D.	Replicate 1	Replicate 2	Replicate 3	Ave.	S.D.
	WT	26	28.5	30.5	28.3333	2.25462	35.5	32.5	40	36	3.77492
	hlr1	19	21	18.5	19.5	1.32288	65	62.5	49	58.8333	8.60717

## Sheet: Supplementary Figure 3
Figure S3
	Exposure for an hour						Exposure for three hours

## Sheet: Supplementary Figure 4
Figure S4
	Relative values (%)									Figure S4 inset
	WT	0 h	1 h	2 h	3 h	6 h	12 h	24 h
	Replicate 1	100.329	85.9967	72.4876	63.7562	78.9127	84.6787	81.5486
	Replicate 2	100.329	83.6903	67.2158	63.7562	78.2537	83.855	79.7364
	Replicate 3	99.1763	82.7018	68.0395	68.5338	79.7364	82.0428	80.3954
	Ave.	100	84.2	69.2	65.4	78.9	83.5	80.6
	S.D.	0.7	1.6	2.8	2.8	0.8	1.3	1
	hlr1	0 h	1 h	2 h	3 h	6 h	12 h	24 h
	Replicate 1	98.66	93.9698	87.2697	83.2496	87.9397	88.6097	85.5946
	Replicate 2	98.995	93.9698	89.7822	81.9095	86.9347	89.2797	83.2496
	Replicate 3	102.345	92.7973	90.9548	83.0821	87.7722	90.1173	84.2546
	Ave.	100	93.6348	89.2797	82.7471	87.6047	89.2797	84.4221
	S.D.	2.01005	0.670017	1.84255	0.670017	0.502513	0.837521	1.17253
	HLRi11	0 h	1 h	2 h	3 h	6 h	12 h	24 h
	Replicate 1	98.1758	92.2056	85.2405	82.0896	85.4063	85.738	81.592
	Replicate 2	99.5025	93.0348	85.5721	82.4212	85.5721	85.738	82.5871
	Replicate 3	102.156	91.5423	87.728	83.5821	87.8939	87.3964	83.4163
	Ave.	100	92.2056	86.2355	82.7529	86.2355	86.2355	82.5871
	S.D.	1.99005	0.829187	1.3267	0.829187	1.3267	0.995025	0.995025
	HLRi21	0 h	1 h	2 h	3 h	6 h	12 h	24 h
	Replicate 1	100	92.0661	88.0992	84.4628	87.2727	86.1157	80.3306
	Replicate 2	100.165	90.5785	88.4298	84.9587	86.9421	86.1157	81.157
	Replicate 3	99.8347	91.2397	89.2562	86.4463	88.4298	87.438	83.6364
	Ave.	100	91.2397	88.595	85.2893	87.6033	86.6116	81.6529
	S.D.	0.165289	0.826446	0.661157	0.991736	0.826446	0.826446	1.65289
	Absolute values
	WT	0 h	1 h	2 h	3 h	6 h	12 h	24 h
	Replicate 1	0.609	0.522	0.44	0.387	0.479	0.514	0.495
	Replicate 2	0.609	0.508	0.408	0.387	0.475	0.509	0.484
	Replicate 3	0.602	0.502	0.413	0.416	0.484	0.498	0.488
	Ave.	0.607	0.511	0.42	0.397	0.479	0.507	0.489
	S.D.	0.004	0.01	0.017	0.017	0.005	0.008	0.006
	hlr1	0 h	1 h	2 h	3 h	6 h	12 h	24 h
	Replicate 1	0.589	0.561	0.521	0.497	0.525	0.529	0.511
	Replicate 2	0.591	0.561	0.536	0.489	0.519	0.533	0.497
	Replicate 3	0.611	0.554	0.543	0.496	0.524	0.538	0.503
	Ave.	0.597	0.559	0.533	0.494	0.523	0.533	0.504
	S.D.	0.012	0.004	0.011	0.004	0.003	0.005	0.007
	HLRi11	0 h	1 h	2 h	3 h	6 h	12 h	24 h
	Replicate 1	0.592	0.556	0.514	0.495	0.515	0.517	0.492
	Replicate 2	0.6	0.561	0.516	0.497	0.516	0.517	0.498
	Replicate 3	0.616	0.552	0.529	0.504	0.53	0.527	0.503
	Ave.	0.603	0.556	0.52	0.499	0.52	0.52	0.498
	S.D.	0.012	0.005	0.008	0.005	0.008	0.006	0.006
	HLRi21	0 h	1 h	2 h	3 h	6 h	12 h	24 h
	Replicate 1	0.605	0.557	0.533	0.511	0.528	0.521	0.486
	Replicate 2	0.606	0.548	0.535	0.514	0.526	0.521	0.491
	Replicate 3	0.604	0.552	0.54	0.523	0.535	0.529	0.506
	Ave.	0.605	0.552	0.536	0.516	0.53	0.524	0.494
	S.D.	0.001	0.005	0.004	0.006	0.005	0.005	0.01

## Sheet: Supplementary Figure 5
Figure S5
	Absolute values (Fv/Fm)					Relative values (%)
	WT	0 h	1 h	3 h		WT	0 h	1 h	3 h
	Replicate 1	0.657	0.552	0.401		Replicate 1	100.922	84.7926	61.5975
	Replicate 2	0.655	0.558	0.411		Replicate 2	100.614	85.7143	63.1336
	Replicate 3	0.641	0.552	0.416		Replicate 3	98.4639	84.7926	63.9017
	Ave.	0.651	0.554	0.409333		Ave.	100	85.0998	62.8776
	S.D.	0.0087178	0.0034641	0.00763763		S.D.	1.33914	0.53212	1.17321
	HLRko17	0 h	1 h	3 h		HLRko17	0 h	1 h	3 h
	Replicate 1	0.608	0.559	0.482		Replicate 1	99.0228	91.0423	78.5016
	Replicate 2	0.619	0.565	0.517		Replicate 2	100.814	92.0195	84.202
	Replicate 3	0.615	0.566	0.5		Replicate 3	100.163	92.1824	81.4332
	Ave.	0.614	0.563333	0.499667		Ave.	100	91.7481	81.3789
	S.D.	0.00556776	0.00378594	0.0175024		S.D.	0.906802	0.616602	2.85055
	HLRko19	0 h	1 h	3 h		HLRko19	0 h	1 h	3 h
	Replicate 1	0.623	0.565	0.529		Replicate 1	100.809	91.4239	85.5987
	Replicate 2	0.613	0.574	0.52		Replicate 2	99.1909	92.8803	84.1424
	Replicate 3	0.618	0.565	0.51		Replicate 3	100	91.4239	82.5243
	Ave.	0.618	0.568	0.519667		Ave.	100	91.9094	84.0885
	S.D.	0.005	0.00519615	0.00950438		S.D.	0.809061	0.840801	1.53793
	HLRko39	0 h	1 h	3 h		HLRko39	0 h	1 h	3 h
	Replicate 1	0.618	0.552	0.515		Replicate 1	99.3569	88.746	82.7974
	Replicate 2	0.627	0.546	0.514		Replicate 2	100.804	87.7814	82.6367
	Replicate 3	0.62	0.561	0.526		Replicate 3	99.6785	90.1929	84.5659
	Ave.	0.621667	0.553	0.518333		Ave.	99.9464	88.9068	83.3333
	S.D.	0.00472582	0.00754983	0.00665833		S.D.	0.759777	1.2138	1.07047

## Sheet: Supplementary Figure 7
Figure S7a
	NPQ Time (m)	WT							hlr1
		Replicate 1	Replicate 2	Replicate 3	Replicate 4	Replicate 5	Ave.	S.D.	Replicate 1	Replicate 2	Replicate 3	Replicate 4	Replicate 5	Ave.	S.D.
	0	0	0	0	0	0	0	0	0	0	0	0	0	0	0
	1	0.172	0.124	0.188	0.156	0.156	0.159	0.024	0.204	0.14	0.156	0.172	0.14	0.162	0.027
	2	0.22	0.22	0.22	0.204	0.22	0.217	0.007	0.204	0.22	0.204	0.188	0.172	0.198	0.018
	3	0.3	0.252	0.3	0.284	0.312	0.29	0.023	0.252	0.252	0.252	0.284	0.3	0.268	0.023
	4	0.392	0.392	0.392	0.424	0.376	0.395	0.018	0.36	0.344	0.36	0.344	0.328	0.347	0.013
	5	0.596	0.612	0.628	0.58	0.58	0.599	0.021	0.472	0.488	0.548	0.548	0.516	0.514	0.034
	6	0.768	0.816	0.768	0.816	0.768	0.787	0.026	0.612	0.66	0.66	0.628	0.628	0.638	0.021
	7	0.956	1.004	0.988	1.068	1.02	1.007	0.041	0.832	0.88	0.784	0.848	0.832	0.835	0.035
	8	1.112	1.224	1.176	1.332	1.288	1.226	0.087	0.924	0.94	0.972	1.02	1.02	0.975	0.044
	9	1.332	1.288	1.24	1.476	1.364	1.34	0.089	1.068	1.144	1.02	1.224	1.068	1.105	0.08
	10	1.332	1.52	1.52	1.396	1.504	1.454	0.086	1.272	1.176	1.192	1.1	1.144	1.177	0.064
	11	1.476	1.552	1.568	1.444	1.428	1.494	0.063	1.24	1.112	1.192	1.1	1.112	1.151	0.062
	12	1.364	1.68	1.6	1.552	1.536	1.546	0.116	1.16	1.192	1.192	1.1	1.112	1.151	0.043
	13	1.476	1.68	1.568	1.68	1.584	1.598	0.086	1.272	1.192	1.176	1.316	1.208	1.233	0.059
	14	1.552	1.68	1.696	1.724	1.616	1.654	0.069	1.332	1.288	1.316	1.224	1.176	1.267	0.066
	15	1.804	1.708	1.648	1.68	1.852	1.738	0.086	1.396	1.256	1.288	1.288	1.3	1.306	0.053
	16	0.376	0.376	0.328	0.392	0.392	0.373	0.026	0.3	0.22	0.268	0.284	0.268	0.268	0.03
	17	0.236	0.252	0.236	0.252	0.268	0.249	0.013	0.172	0.14	0.172	0.22	0.124	0.166	0.037
	18	0.172	0.204	0.172	0.204	0.236	0.198	0.027	0.124	0	0.108	0.124	0	0.071	0.065
	19	0.172	0.172	0.156	0.204	0.172	0.175	0.018	0	0	0	0	0	0	0
	20	0.188	0.156	0	0.156	0.156	0.131	0.075	0	0	0	0	0	0	0
Figure S7b								Figure S7c
	Vio (mmlol/mol chl)								Anth (mmlol/mol chl)
	WT	Replicate 1	Replicate 2	Replicate 3	Ave.	S.D.			WT	Replicate 1	Replicate 2	Replicate 3	Ave.	S.D.
	DK	777.763	786.478	898.328	820.86	67.234			DK	17.8295	18.1206	16.0043	17.8295	5.94318
	HL-5 min	705.887	720.487	711.63	712.668	7.35514			HL-5 min	51.427	49.94	50.36	50.5757	0.766601
	HL-10 min	690.285	657.311	647.282	664.96	22.4986			HL-10 min	92.115	97.766	95.685	95.1887	2.85801
	HL-15 min	674.99	684.373	690.062	683.142	7.61123			HL-15 min	114.221	113.952	111.868	113.347	1.2878
	DK-5 min	602.796	609.546	644.939	619.094	22.6357			DK-5 min	119.199	113.541	122.128	118.289	4.36517
	hlr1	Replicate 1	Replicate 2	Replicate 3	Ave.	S.D.			hlr1	Replicate 1	Replicate 2	Replicate 3	Ave.	S.D.
	DK	914.989	929.437	944.5	929.642	14.757			DK	0	0	0	0	0
	HL-5 min	782.717	799.142	713.541	765.133	45.4288			HL-5 min	37.248	39.208	41.114	39.19	1.93306
	HL-10 min	655.063	652.55	657.209	654.941	2.33191			HL-10 min	69.739	72.203	72.622	71.5213	1.5577
	HL-15 min	695.717	715.366	726.431	712.504	15.5555			HL-15 min	87.4253	90.0784	92.3603	89.9547	2.46981
	DK-5 min	690.232	687.373	655.208	677.604	19.4485			DK-5 min	80.219	77.0098	70.2929	75.8406	5.06533
Figure S7d								Figure S7e
	Zea(mmol/mol chl)								(A+Z/V+A+Z)
	WT	Replicate 1	Replicate 2	Replicate 3	Replicate 4	Ave.	S.D.		WT	Replicate 1	Replicate 2	Replicate 3	Ave.	S.D.
	DK	22.4	22.96	23.12	23.27	22.94	0.379		DK	0.0279975	0.0283599	0.0440476	0.0334683	0.00916372
	HL-5 min	30	30	30	30	30	0		HL-5 min	0.103514	0.0999167	0.102089	0.10184	0.00181147
	HL-10 min	42	41	42	42	41.75	0.5		HL-10 min	0.160785	0.174605	0.175191	0.170194	0.00815307
	HL-15 min	56.97	55.28	53.79	53.01	54.76	1.746		HL-15 min	0.202307	0.198255	0.193594	0.198052	0.00436027
	DK-5 min	49.23	45.13	48.63	44.82	46.95	2.3		DK-5 min	0.218389	0.206542	0.209337	0.211423	0.00619253
	hlr1	Replicate 1	Replicate 2	Replicate 3	Replicate 4	Ave.	S.D.		hlr1	Replicate 1	Replicate 2	Replicate 3	Ave.	S.D.
	DK	0.04	0.03	0.26	-0.33	0	0.24		DK	0.0290795	0.0286245	0.0284074	0.0287038	0.000342994
	HL-5 min	2.64	0.64	5.64	0.64	2.39	2.36		HL-5 min	0.072921	0.0799136	0.0883875	0.0804074	0.00774503
	HL-10 min	6.64	4.64	3.64	5.64	5.14	1.29		HL-10 min	0.134765	0.140026	0.138444	0.137745	0.00269894
	HL-15 min	10.31	10.12	10.54	10.79	10.44	0.29		HL-15 min	0.152211	0.15175	0.152303	0.152088	0.000296335
	DK-5 min	37.76	38.55	33.09	36.47	36.47	2.408		DK-5 min	0.145977	0.143919	0.136284	0.14206	0.00510726
Figure S7f
	NPQ Time (m)	WT					hlr1
		Replicate 1	Replicate 2	Replicate 3	Ave.	S.D.	Replicate 1	Replicate 2	Replicate 3	Ave.	S.D.
	0	0	0	0	0	0	0	0	0	0	0
	1	0.88	0.864	0.88	0.875	0.009	1.16	1.256	1.224	1.213	0.049
	2	0.72	0.768	0.768	0.752	0.028	1.1	1.1	1.1	1.1	0
	3	0.816	0.752	0.736	0.768	0.042	1.128	1.224	1.1	1.151	0.065
	4	0.832	0.864	0.784	0.827	0.04	1.1	1.112	1.144	1.119	0.023
	5	0.864	0.896	0.908	0.889	0.023	1.38	1.348	1.3	1.343	0.04
	6	0.956	0.896	0.8	0.884	0.079	1.38	1.444	1.3	1.375	0.072
	7	0.988	1.004	0.988	0.993	0.009	1.476	1.552	1.492	1.507	0.04
	8	1.1	1.036	1.068	1.068	0.032	1.476	1.476	1.52	1.491	0.025
	9	1.02	1.112	1.052	1.061	0.047	1.696	1.708	1.584	1.663	0.068
	10	1.16	1.052	1.068	1.093	0.058	1.82	1.708	1.584	1.704	0.118
	11	0.488	0.5	0.488	0.492	0.007	0.94	0.848	0.94	0.909	0.053
	12	0.392	0.344	0.376	0.371	0.024	0.864	0.736	0.784	0.795	0.065
	13	0.36	0.36	0.376	0.365	0.009	0.784	0.736	0.848	0.789	0.056
	14	0.252	0.236	0.3	0.263	0.033	0.612	0.58	0.628	0.607	0.024
	15	0.188	0.188	0.22	0.199	0.018	0.5	0.424	0.516	0.48	0.049
	16	0.22	0.172	0.236	0.209	0.033	0.516	0.44	0.532	0.496	0.049
	17	0.172	0	0.156	0.109	0.095	0.392	0.344	0.456	0.397	0.056
	18	0	0	0	0	0	0.236	0.22	0.268	0.241	0.024
	19	0	0	0	0	0	0.124	0.124	0.172	0.14	0.028
	20	0	0	0	0	0	0	0	0.108	0.036	0.062

## Sheet: Supplementary Figure 8
Figure S8
	Relative values	Ctrl					CAT					SOD+CAT
	24 h-HL	Replicate 1	Replicate 2	Replicate 3	Ave.	S.D.	Replicate 1	Replicate 2	Replicate 3	Ave.	S.D.	Replicate 1	Replicate 2	Replicate 3	Ave.	S.D.
	WT	66.8189	68.4932	68.4932	67.935	0.967	71.2329	73.0594	71.6895	71.994	0.951	73.9726	72.4505	76.8645	74.429	2.242
	hlr1	81.4286	81.2698	82.5397	81.746	0.692	80.7937	79.2063	80.6349	80.212	0.874	82.8571	82.8571	83.1746	82.963	0.183
	0 h	Absolute values (Fv/Fm)
		Replicate 1	Replicate 2	Replicate 3	Ave.	S.D.
	WT	0.658	0.656	0.657	0.657	0.001
	hlr1	0.633	0.628	0.628	0.629667	0.00288675
	24 h-HL Absolute values (Fv/Fm)	Ctrl					CAT					SOD+CAT
		Replicate 1	Replicate 2	Replicate 3	Ave.	S.D.	Replicate 1	Replicate 2	Replicate 3	Ave.	S.D.	Replicate 1	Replicate 2	Replicate 3	Ave.	S.D.
	WT	0.439	0.45	0.45	0.446333	0.00635085	0.468	0.48	0.471	0.473	0.006245	0.486	0.476	0.505	0.489	0.0147309
	hlr1	0.513	0.512	0.52	0.515	0.0043589	0.509	0.499	0.508	0.505333	0.00550757	0.522	0.522	0.524	0.522667	0.0011547

[truncated: 2 more sheets: Supplementary Figure 9, Supplementary Figure 10]
